# Supplementary material for: Preparation and Performance of Phthalocyanine @ Copper Iodide Cluster Nanoparticles for X-Ray-Induced Photodynamic Therapy
Source: Molecules. 2025 Oct 29;30(21):4229. doi: 10.3390/molecules30214229 (PMC12610418; doi:10.3390/molecules30214229)
Supplement: Supplementary file 1 [file molecules-30-04229-s001.zip]

Archive with 1 entries (1 files):
- molecules-3918505-supplementary.pdf
